# Supplementary material for: Molecular Authentication, Phytochemical Evaluation and Asexual Propagation of Wild-Growing Rosa canina L. (Rosaceae) Genotypes of Northern Greece for Sustainable Exploitation
Source: Plants (Basel). 2021 Nov 30;10(12):2634. doi: 10.3390/plants10122634 (PMC8704562; doi:10.3390/plants10122634)
Supplement: Supplementary file 1 [file plants-10-02634-s001.zip]

Archive with 1 entries (1 files):
- plants-1467751-supplementary.xlsx
