# Supplementary material for: Molecular Authentication, Phytochemical Evaluation and Asexual Propagation of Wild-Growing Rosa canina L. (Rosaceae) Genotypes of Northern Greece for Sustainable Exploitation
Source: Plants (Basel). 2021 Nov 30;10(12):2634. doi: 10.3390/plants10122634 (PMC8704562; doi:10.3390/plants10122634)
Supplement: Supplementary file 1 [file plants-10-02634-s001.zip › plants-1467751-supplementary.xlsx]

## Sheet: Table S1
Molecular authentication, phytochemical evaluation and asexual propagation of wild-growing Rosa canina L. (Rosaceae) genotypes of northern Greece for sustainable exploitation Eleni Maloupa, Eleftherios Karapatzak, Ioannis Gannopoulos, Antonis Karydas, Katerina Papanastasi, Dimitris Kyrkas, Paraskevi Yfanti, Nikos Nikisianis, Anthimos Zahariadis, Ioanna S. Kosma, Anastasia V. Badeka, Giorgos Patak…
Supplementary material:
Table S1: Raw data used to create Table 4 regarding the number of roots and root length (mm) during the 2019 propagation experiment of the prioritized Rosa canina genotype GR-1-BBGK-19,191 for each substrate type, hormone treatment (ppm IBA, in a w/v solution dissolved in 50% ethanol) and cutting type. All cuttings were soft-wood, leafy sections of the first growth year. The two sub-strate type r…
							Length (mm) of each individual root counted
Substrate	Hormone Treatment	Cutting type	Replicate	Treatment code	Root number	Average Root length (mm)	1	2	3	4	5	6	7	8	9	10	11	12	13	14	15	16	17	18	19	20	21	22
3 : 1	Control	Apical	1	1	0	0
3 : 1	Control	Apical	2	1	0	0
3 : 1	Control	Apical	3	1	0	0
3 : 1	Control	Apical	4	1	0	0
3 : 1	Control	Apical	5	1	0	0
3 : 1	Control	Apical	6	1	0	0
3 : 1	Control	Apical	7	1	0	0
3 : 1	Control	Apical	8	1	0	0
3 : 1	Control	Sub-apical	1	2	0	0
3 : 1	Control	Sub-apical	2	2	0	0
3 : 1	Control	Sub-apical	3	2	0	0
3 : 1	Control	Sub-apical	4	2	0	0
3 : 1	Control	Sub-apical	5	2	0	0
3 : 1	Control	Sub-apical	6	2	0	0
3 : 1	Control	Sub-apical	7	2	0	0
3 : 1	Control	Sub-apical	8	2	0	0
3 : 1	1000	Apical	1	3	0	0
3 : 1	1000	Apical	2	3	0	0
3 : 1	1000	Apical	3	3	0	0
3 : 1	1000	Apical	4	3	4	28.5	17	10	49	38
3 : 1	1000	Apical	5	3	0	0
3 : 1	1000	Apical	6	3	0	0
3 : 1	1000	Apical	7	3	0	0
3 : 1	1000	Apical	8	3	0	0
3 : 1	1000	Sub-apical	1	4	0	0
3 : 1	1000	Sub-apical	2	4	0	0
3 : 1	1000	Sub-apical	3	4	0	0
3 : 1	1000	Sub-apical	4	4	0	0
3 : 1	1000	Sub-apical	5	4	0	0
3 : 1	1000	Sub-apical	6	4	0	0
3 : 1	1000	Sub-apical	7	4	0	0
3 : 1	1000	Sub-apical	8	4	0	0
3 : 1	2000	Apical	1	5	7	43.5714	40	48	70	70	25	30	22
3 : 1	2000	Apical	2	5	0	0
3 : 1	2000	Apical	3	5	0	0
3 : 1	2000	Apical	4	5	0	0
3 : 1	2000	Apical	5	5	0	0
3 : 1	2000	Apical	6	5	0	0
3 : 1	2000	Apical	7	5	0	0
3 : 1	2000	Apical	8	5	0	0
3 : 1	2000	Sub-apical	1	6	0	0
3 : 1	2000	Sub-apical	2	6	0	0
3 : 1	2000	Sub-apical	3	6	0	0
3 : 1	2000	Sub-apical	4	6	0	0
3 : 1	2000	Sub-apical	5	6	7	36.7143	35	45	100	17	18	22	20
3 : 1	2000	Sub-apical	6	6	2	15	25	5
3 : 1	2000	Sub-apical	7	6	0	0
3 : 1	2000	Sub-apical	8	6	6	49	45	95	75	40	17	22
3 : 1	4000	Apical	1	7	0	0
3 : 1	4000	Apical	2	7	0	0
3 : 1	4000	Apical	3	7	0	0
3 : 1	4000	Apical	4	7	0	0
3 : 1	4000	Apical	5	7	0	0
3 : 1	4000	Apical	6	7	0	0
3 : 1	4000	Apical	7	7	0	0
3 : 1	4000	Apical	8	7	0	0
3 : 1	4000	Sub-apical	1	8	3	14	22	14	6
3 : 1	4000	Sub-apical	2	8	0	0
3 : 1	4000	Sub-apical	3	8	0	0
3 : 1	4000	Sub-apical	4	8	0	0
3 : 1	4000	Sub-apical	5	8	0	0
3 : 1	4000	Sub-apical	6	8	0	0
3 : 1	4000	Sub-apical	7	8	0	0
3 : 1	4000	Sub-apical	8	8	7	32.1429	16	34	30	35	78	14	18
3 : 1	6000	Apical	1	9	0	0
3 : 1	6000	Apical	2	9	0	0
3 : 1	6000	Apical	3	9	0	0
3 : 1	6000	Apical	4	9	0	0
3 : 1	6000	Apical	5	9	0	0
3 : 1	6000	Apical	6	9	0	0
3 : 1	6000	Apical	7	9	0	0
3 : 1	6000	Apical	8	9	0	0
3 : 1	6000	Sub-apical	1	10	0	0
3 : 1	6000	Sub-apical	2	10	0	0
3 : 1	6000	Sub-apical	3	10	0	0
3 : 1	6000	Sub-apical	4	10	0	0
3 : 1	6000	Sub-apical	5	10	0	0
3 : 1	6000	Sub-apical	6	10	0	0
3 : 1	6000	Sub-apical	7	10	0	0
3 : 1	6000	Sub-apical	8	10	0	0
1 : 1	Control	Apical	1	11	0	0
1 : 1	Control	Apical	2	11	0	0
1 : 1	Control	Apical	3	11	0	0
1 : 1	Control	Apical	4	11	0	0
1 : 1	Control	Apical	5	11	0	0
1 : 1	Control	Apical	6	11	0	0
1 : 1	Control	Apical	7	11	0	0
1 : 1	Control	Apical	8	11	0	0
1 : 1	Control	Sub-apical	1	12	0	0
1 : 1	Control	Sub-apical	2	12	0	0
1 : 1	Control	Sub-apical	3	12	0	0
1 : 1	Control	Sub-apical	4	12	0	0
1 : 1	Control	Sub-apical	5	12	0	0
1 : 1	Control	Sub-apical	6	12	0	0
1 : 1	Control	Sub-apical	7	12	0	0
1 : 1	Control	Sub-apical	8	12	0	0
1 : 1	1000	Apical	1	13	0	0
1 : 1	1000	Apical	2	13	0	0
1 : 1	1000	Apical	3	13	0	0
1 : 1	1000	Apical	4	13	0	0
1 : 1	1000	Apical	5	13	0	0
1 : 1	1000	Apical	6	13	0	0
1 : 1	1000	Apical	7	13	0	0
1 : 1	1000	Apical	8	13	0	0
1 : 1	1000	Sub-apical	1	14	0	0
1 : 1	1000	Sub-apical	2	14	0	0
1 : 1	1000	Sub-apical	3	14	0	0
1 : 1	1000	Sub-apical	4	14	0	0
1 : 1	1000	Sub-apical	5	14	1	13	13
1 : 1	1000	Sub-apical	6	14	0	0
1 : 1	1000	Sub-apical	7	14	0	0
1 : 1	1000	Sub-apical	8	14	0	0
1 : 1	2000	Apical	1	15	0	0
1 : 1	2000	Apical	2	15	0	0
1 : 1	2000	Apical	3	15	0	0
1 : 1	2000	Apical	4	15	0	0
1 : 1	2000	Apical	5	15	0	0
1 : 1	2000	Apical	6	15	0	0
1 : 1	2000	Apical	7	15	0	0
1 : 1	2000	Apical	8	15	0	0
1 : 1	2000	Sub-apical	1	16	0	0
1 : 1	2000	Sub-apical	2	16	1	54	54
1 : 1	2000	Sub-apical	3	16	0	0
1 : 1	2000	Sub-apical	4	16	0	0
1 : 1	2000	Sub-apical	5	16	6	27.8333	17	40	60	16	10	24
1 : 1	2000	Sub-apical	6	16	0	0
1 : 1	2000	Sub-apical	7	16	0	0
1 : 1	2000	Sub-apical	8	16	0	0
1 : 1	4000	Apical	1	17	0	0
1 : 1	4000	Apical	2	17	6	51.6667	52	80	80	42	28	28
1 : 1	4000	Apical	3	17	2	68	71	65
1 : 1	4000	Apical	4	17	11	35.7273	67	30	25	35	32	34	60	45	22	25	18
1 : 1	4000	Apical	5	17	0	0
1 : 1	4000	Apical	6	17	0	0
1 : 1	4000	Apical	7	17	0	0
1 : 1	4000	Apical	8	17	0	0
1 : 1	4000	Sub-apical	1	18	0	0
1 : 1	4000	Sub-apical	2	18	0	0
1 : 1	4000	Sub-apical	3	18	0	0
1 : 1	4000	Sub-apical	4	18	0	0
1 : 1	4000	Sub-apical	5	18	0	0
1 : 1	4000	Sub-apical	6	18	0	0
1 : 1	4000	Sub-apical	7	18	0	0
1 : 1	4000	Sub-apical	8	18	0	0
1 : 1	6000	Apical	1	19	0	0
1 : 1	6000	Apical	2	19	0	0
1 : 1	6000	Apical	3	19	0	0
1 : 1	6000	Apical	4	19	0	0
1 : 1	6000	Apical	5	19	0	0
1 : 1	6000	Apical	6	19	0	0
1 : 1	6000	Apical	7	19	0	0
1 : 1	6000	Apical	8	19	0	0
1 : 1	6000	Sub-apical	1	20	22	18.5909	16	10	28	29	34	10	17	17	19	32	7	8	24	26	36	8	7	16	12	13	19	21
1 : 1	6000	Sub-apical	2	20	0	0
1 : 1	6000	Sub-apical	3	20	0	0
1 : 1	6000	Sub-apical	4	20	0	0
1 : 1	6000	Sub-apical	5	20	0	0
1 : 1	6000	Sub-apical	6	20	0	0
1 : 1	6000	Sub-apical	7	20	0	0
1 : 1	6000	Sub-apical	8	20	0	0
1 : 1			ΜΟ
1 : 1			STDEV
1 : 1			SE

## Sheet: Table S2
Table S2: Raw data used to create Table 5 regarding the number of roots and root length (mm) of the prioritized Rosa canina genotype GR-1-BBGK-03,2229 during propagation experiments of 2019 (A) and 2020 (B) for each hormone treatment (ppm IBA in a w/v solution dissolved in 50% ethanol). All cuttings were soft-wood, leafy sections of the first growth year. The sub-strate type ratio shown refer to …
A							Length (mm) of each individual root counted
Block	Substrate	Hormone treatment	Treatment code	Replicate	Root number	Average root length (mm)	1	2	3	4	5	6	7	8	9	10	11	12
1	3 : 1	Control	1	1	0	0
1	3 : 1	Control	1	2	0	0
1	3 : 1	Control	1	3	0	0
1	3 : 1	Control	1	4	0	0
1	3 : 1	Control	1	5	0	0
1	3 : 1	Control	1	6	0	0
1	3 : 1	Control	1	7	0	0
1	3 : 1	Control	1	8	0	0
1	3 : 1	1000	2	1	0	0
1	3 : 1	1000	2	2	0	0
1	3 : 1	1000	2	3	0	0
1	3 : 1	1000	2	4	0	0
1	3 : 1	1000	2	5	0	0
1	3 : 1	1000	2	6	0	0
1	3 : 1	1000	2	7	0	0
1	3 : 1	1000	2	8	0	0
1	3 : 1	2000	3	1	0	0
1	3 : 1	2000	3	2	0	0
1	3 : 1	2000	3	3	0	0
1	3 : 1	2000	3	4	7	39.8571	35	100	70	14	20	20	20
1	3 : 1	2000	3	5	0	0
1	3 : 1	2000	3	6	0	0
1	3 : 1	2000	3	7	0	0
1	3 : 1	2000	3	8	0	0
1	3 : 1	4000	4	1	0	0
1	3 : 1	4000	4	2	0	0
1	3 : 1	4000	4	3	6	21.3333	22	15	26	25	5	35
1	3 : 1	4000	4	4	0	0
1	3 : 1	4000	4	5	0	0
1	3 : 1	4000	4	6	0	0
1	3 : 1	4000	4	7	0	0
1	3 : 1	4000	4	8	0	0
1	3 : 1	2500	5	1	0	0
1	3 : 1	2500	5	2	0	0
1	3 : 1	2500	5	3	5	34.2	40	38	20	43	30
1	3 : 1	2500	5	4	0	0
1	3 : 1	2500	5	5	0	0
1	3 : 1	2500	5	6	0	0
1	3 : 1	2500	5	7	0	0
1	3 : 1	2500	5	8	1	10	10
1	1 : 1	Control	6	1	0	0
1	1 : 1	Control	6	2	0	0
1	1 : 1	Control	6	3	3	56	70	55	43
1	1 : 1	Control	6	4	0	0
1	1 : 1	Control	6	5	0	0
1	1 : 1	Control	6	6	0	0
1	1 : 1	Control	6	7	0	0
1	1 : 1	Control	6	8	0	0
1	1 : 1	1000	7	1	0	0
1	1 : 1	1000	7	2	7	30.2857	15	24	40	25	15	50	43
1	1 : 1	1000	7	3	0	0
1	1 : 1	1000	7	4	0	0
1	1 : 1	1000	7	5	0	0
1	1 : 1	1000	7	6	5	56	40	80	35	60	65
1	1 : 1	1000	7	7	0	0
1	1 : 1	1000	7	8	0	0
1	1 : 1	2000	8	1	0	0
1	1 : 1	2000	8	2	3	125.333	86	135	155
1	1 : 1	2000	8	3	11	50.8182	70	65	65	16	35	70	45	30	50	55	58
1	1 : 1	2000	8	4	0	0
1	1 : 1	2000	8	5	0	0
1	1 : 1	2000	8	6	0	0
1	1 : 1	2000	8	7	0	0
1	1 : 1	2000	8	8	0	0
1	1 : 1	4000	9	1	0	0
1	1 : 1	4000	9	2	0	0
1	1 : 1	4000	9	3	0	0
1	1 : 1	4000	9	4	8	51.875	95	30	20	65	60	60	45	40
1	1 : 1	4000	9	5	0	0
1	1 : 1	4000	9	6	0	0
1	1 : 1	4000	9	7	10	68.8	128	120	30	50	45	65	55	50	85	60
1	1 : 1	4000	9	8	0	0
1	1 : 1	2500	10	1	0	0
1	1 : 1	2500	10	2	0	0
1	1 : 1	2500	10	3	0	0
1	1 : 1	2500	10	4	0	0
1	1 : 1	2500	10	5	0	0
1	1 : 1	2500	10	6	0	0
1	1 : 1	2500	10	7	0	0
1	1 : 1	2500	10	8	10	52.2	146	70	90	65	30	55	26	20	10	10
2	3 : 1	Control	1	1	0	0
2	3 : 1	Control	1	2	0	0
2	3 : 1	Control	1	3	0	0
2	3 : 1	Control	1	4	0	0
2	3 : 1	Control	1	5	1	30	30
2	3 : 1	Control	1	6	0	0
2	3 : 1	Control	1	7	0	0
2	3 : 1	Control	1	8	0	0
2	3 : 1	1000	2	1	0	0
2	3 : 1	1000	2	2	0	0
2	3 : 1	1000	2	3	0	0
2	3 : 1	1000	2	4	0	0
2	3 : 1	1000	2	5	0	0
2	3 : 1	1000	2	6	0	0
2	3 : 1	1000	2	7	0	0
2	3 : 1	1000	2	8	0	0
2	3 : 1	2000	3	1	0	0
2	3 : 1	2000	3	2	0	0
2	3 : 1	2000	3	3	4	12.5	10	24	6	10
2	3 : 1	2000	3	4	0	0
2	3 : 1	2000	3	5	0	0
2	3 : 1	2000	3	6	0	0
2	3 : 1	2000	3	7	0	0
2	3 : 1	2000	3	8	0	0
2	3 : 1	4000	4	1	0	0
2	3 : 1	4000	4	2	0	0
2	3 : 1	4000	4	3	0	0
2	3 : 1	4000	4	4	0	0
2	3 : 1	4000	4	5	0	0
2	3 : 1	4000	4	6	0	0
2	3 : 1	4000	4	7	0	0
2	3 : 1	4000	4	8	0	0
2	3 : 1	2500	5	1	2	17	9	25
2	3 : 1	2500	5	2	4	17	20	18	20	10
2	3 : 1	2500	5	3	0	0
2	3 : 1	2500	5	4	0	0
2	3 : 1	2500	5	5	0	0
2	3 : 1	2500	5	6	0	0
2	3 : 1	2500	5	7	0	0
2	3 : 1	2500	5	8	0	0
2	1 : 1	Control	6	1	0	0
2	1 : 1	Control	6	2	0	0
2	1 : 1	Control	6	3	0	0
2	1 : 1	Control	6	4	0	0
2	1 : 1	Control	6	5	0	0
2	1 : 1	Control	6	6	0	0
2	1 : 1	Control	6	7	0	0
2	1 : 1	Control	6	8	0	0
2	1 : 1	1000	7	1	0	0
2	1 : 1	1000	7	2	0	0
2	1 : 1	1000	7	3	0	0
2	1 : 1	1000	7	4	0	0
2	1 : 1	1000	7	5	0	0
2	1 : 1	1000	7	6	0	0
2	1 : 1	1000	7	7	0	0
2	1 : 1	1000	7	8	0	0
2	1 : 1	2000	8	1	0	0
2	1 : 1	2000	8	2	0	0
2	1 : 1	2000	8	3	0	0
2	1 : 1	2000	8	4	0	0
2	1 : 1	2000	8	5	0	0
2	1 : 1	2000	8	6	0	0
2	1 : 1	2000	8	7	0	0
2	1 : 1	2000	8	8	0	0
2	1 : 1	4000	9	1	0	0
2	1 : 1	4000	9	2	0	0
2	1 : 1	4000	9	3	0	0
2	1 : 1	4000	9	4	0	0
2	1 : 1	4000	9	5	5	28	20	15	45	10	50
2	1 : 1	4000	9	6	10	61.5	100	55	50	60	30	60	65	40	80	75
2	1 : 1	4000	9	7	0	0
2	1 : 1	4000	9	8	0	0
2	1 : 1	2500	10	1	4	33.25	20	43	25	45
2	1 : 1	2500	10	2	0	0
2	1 : 1	2500	10	3	0	0
2	1 : 1	2500	10	4	0	0
2	1 : 1	2500	10	5	0	0
2	1 : 1	2500	10	6	0	0
2	1 : 1	2500	10	7	0	0
2	1 : 1	2500	10	8	0	0
B
Block	Substrate	Hormone Treatment	Treatment Code	Replicate	Root Number	Average Root Length (mm)	1	2	3	4	5	6	7	8	9	10	11	12
1	3 : 1	Control	1	1	0	0
1	3 : 1	Control	1	2	0	0
1	3 : 1	Control	1	3	0	0
1	3 : 1	Control	1	4	0	0
1	3 : 1	Control	1	5	0	0
1	3 : 1	Control	1	6	0	0
1	3 : 1	2000	2	1	0	0
1	3 : 1	2000	2	2	1	35	35
1	3 : 1	2000	2	3	0	0
1	3 : 1	2000	2	4	0	0
1	3 : 1	2000	2	5	0	0
1	3 : 1	2000	2	6	0	0
1	3 : 1	4000	3	1	0	0
1	3 : 1	4000	3	2	0	0
1	3 : 1	4000	3	3	0	0
1	3 : 1	4000	3	4	11	41	50	70	60	40	40	38	38	20	35	30	30
1	3 : 1	4000	3	5	1	10	10
1	3 : 1	4000	3	6	0	0
2	3 : 1	Control	1	1	0	0
2	3 : 1	Control	1	2	0	0
2	3 : 1	Control	1	3	0	0
2	3 : 1	Control	1	4	0	0
2	3 : 1	Control	1	5	0	0
2	3 : 1	Control	1	6	0	0
2	3 : 1	2000	2	1	0	0
2	3 : 1	2000	2	2	0	0
2	3 : 1	2000	2	3	0	0
2	3 : 1	2000	2	4	0	0
2	3 : 1	2000	2	5	0	0
2	3 : 1	2000	2	6	0	0
2	3 : 1	4000	3	1	0	0
2	3 : 1	4000	3	2	4	27.5	50	20	20	20
2	3 : 1	4000	3	3	2	10	10	10
2	3 : 1	4000	3	4	0	0
2	3 : 1	4000	3	5	0	0
2	3 : 1	4000	3	6	0	0

## Sheet: Table S3
Table S3: Raw data used to create Table 6 regarding number of roots and root length (mm) of the Greek native Rosa canina genotype GR-1-BBGK-19,674 during the 2020 propagation experiment per mother plant fertilization status and hormone treatment (ppm IBA in a w/v solution dissolved in 50% ethanol). All cuttings were soft-wood, leafy sections of the first growth year. The sub-strate type ratio was…
						Length (mm) of each individual root counted
Mother plant fertilisation status	Hormone treatment	Treatment code	Replicate	Root number	Average root length (mm)	1	2	3	4	5	6	7	8
No fertilization	Control	1	1	0	0
No fertilization	Control	1	2	0	0
No fertilization	Control	1	3	3	23.3333	30	20	20
No fertilization	Control	1	4	2	17.5	30	5
No fertilization	Control	1	5	0	0
No fertilization	Control	1	6	0	0
No fertilization	2000	2	1	2	5	5	5
No fertilization	2000	2	2	0	0
No fertilization	2000	2	3	0	0
No fertilization	2000	2	4	0	0
No fertilization	2000	2	5	0	0
No fertilization	2000	2	6	0	0
Conventional	Control	3	1	1	130	130
Conventional	Control	3	2	0	0
Conventional	Control	3	3	0	0
Conventional	Control	3	4	0	0
Conventional	Control	3	5	3	5	5	5	5
Conventional	Control	3	6	0	0
Conventional	2000	4	1	3	98.3333	120	85	90
Conventional	2000	4	2	3	65	120	40	35
Conventional	2000	4	3	0	0
Conventional	2000	4	4	0	0
Conventional	2000	4	5	0	0
Conventional	2000	4	6	4	100	120	110	95	75
Organic	Control	5	1	0	0
Organic	Control	5	2	0	0
Organic	Control	5	3	3	86.6667	70	130	60
Organic	Control	5	4	0	0
Organic	Control	5	5	0	0
Organic	Control	5	6	0	0
Organic	2000	6	1	2	92.5	140	45
Organic	2000	6	2	0	0
Organic	2000	6	3	0	0
Organic	2000	6	4	0	0
Organic	2000	6	5	0	0
Organic	2000	6	6	0	0

## Sheet: Table S4
Table S4: Raw data used to create Table 2 regarding the observed rooting frequencies during the preliminary propagation trials on different Greek native genotypes of Rosa canina (initial material collected directly from wild growing populations). The Table S4 summarizes the most successful treatments in terms of total number of replicate cuttings set for rooting depending on the availability of t…
Population sample (IPEN accesion number)	Hormone treatment (ppm IBA)	Mother plant development stage**	Season of year	Cutting type	Total number of replicates	Number of rooted cuttings
GR-1-BBGK-19,191	10000	Dormancy	Winter	Hardwood cuttings	84	37
GR-1-BBGK-19,191	2500*	Early growth (bud break)	Spring	Softwood cuttings	70	53
GR-1-BBGK-19,193	4000	Dormancy	Winter	Hardwood cuttings	84	9
GR-1-BBGK-19,193	2500*	Early growth	Spring	Softwood cuttings	45	35
GR-1-BBGK-19,674	4000	Late growth	Autumn	Semi-hardwood cuttings	84	21
GR-1-BBGK-19,568	4000	Advanced growth	Summer	Softwood cuttings	77	1
GR-1-BBGK-19,579	2000	Advanced growth	Summer	Softwood cuttings	90	11
GR-1-BBGK-19,635	4000	Advanced growth	Summer	Softwood cuttings	61	17
*Hormone treatment applied through powdering.
**Early, advanced and late growth refer to the annual vegetative growth cycle.
